# Supplementary material for: High-throughput ab-initio dilute solute diffusion database
Source: Sci Data. 2016 Jul 19;3:160054. doi: 10.1038/sdata.2016.54 (PMC4950524; doi:10.1038/sdata.2016.54)
Supplement: Supplementary file 1 [file sdata201654-isa1.zip]

Archive with 3 entries (3 files):
- i_Investigation.txt
- s_study_Morgan.txt
- a_assay_Morgan.txt
