# Supplementary material for: High-throughput ab-initio dilute solute diffusion database
Source: Sci Data. 2016 Jul 19;3:160054. doi: 10.1038/sdata.2016.54 (PMC4950524; doi:10.1038/sdata.2016.54)
Supplement: Supplementary file 1 [file sdata201654-isa1.zip › i_Investigation.txt]

# Investigation File generated for Scientific Data with Investigation File Authoring Tool version 0.1.0 on 10/06/2016 - This metadata file is CC0
ONTOLOGY SOURCE REFERENCE
Term Source Name	CHEBI	ERO	NCIT	OBI
Term Source File	http://data.bioontology.org/ontologies/CHEBI	http://data.bioontology.org/ontologies/ERO	http://data.bioontology.org/ontologies/NCIT	http://data.bioontology.org/ontologies/OBI
Term Source Version	139	2013-08-02	16.03d	2014-08-18
Term Source Description	Chemical Entities of Biological Interest Ontology	Eagle-I Research Resource Ontology	National Cancer Institute Thesaurus	Ontology for Biomedical Investigations
INVESTIGATION
Investigation Identifier
Investigation Title
Investigation Description
Investigation Submission Date
Investigation Public Release Date
INVESTIGATION PUBLICATIONS
Investigation PubMed ID
Investigation Publication DOI
Investigation Publication Author List
Investigation Publication Title
Investigation Publication Status
Investigation Publication Status Term Accession Number
Investigation Publication Status Term Source REF
INVESTIGATION CONTACTS
Investigation Person Last Name
Investigation Person Mid Initials
Investigation Person First Name
Investigation Person Address
Investigation Person Phone
Investigation Person Fax
Investigation Person Email
Investigation Person Affiliation
Investigation Person Roles
Investigation Person Roles Term Accession Number
Investigation Person Roles Term Source REF
STUDY
Study Identifier	10.1038/sdata.2016.54
Study Title	High-throughput ab-initio dilute solute diffusion database
Study Submission Date	25/01/2016
Study Public Release Date	19/07/2016
Study Description	http://www.nature.com/articles/sdata201654#abstract
Study File Name	s_study_Morgan.txt
Comment[Subject Keywords]	///;///;///
Comment[Manuscript Licence]	CC BY-4.0
Comment[Experimental Metadata Licence]	CC0
Comment[Supplementary Information File Name]	
Comment[Supplementary Information File Type]	x-zip-compressed
Comment[Supplementary Information File URL]	http://www.nature.com/articles/sdata201654#supplementary-information
Comment[Data Repository]	figshare
Comment[Data Record Accession]	doi:10.6084/m9.figshare.1546772.v2
Comment[Data Record URI]	http://dx.doi.org/10.6084/m9.figshare.1546772.v2
STUDY DESIGN DESCRIPTORS
Study Design Type	database creation objective
Study Design Type Term Accession Number	http://www.ebi.ac.uk/efo/swo/SWO_0000509
Study Design Type Term Source REF	ERO
STUDY PUBLICATIONS
Study PubMed ID	""
Study Publication DOI	doi:10.1088/1367-2630/16/1/015018
Study Publication Author List	""
Study Publication Title	""
Study Publication Status	published
Study Publication Status Term Accession Number	
Study Publication Status Term Source REF	
STUDY FACTORS
Study Factor Name
Study Factor Type
Study Factor Type Term Accession Number
Study Factor Type Term Source REF
STUDY ASSAYS
Study Assay Measurement Type	solute diffusion
Study Assay Measurement Type Term Accession Number	""
Study Assay Measurement Type Term Source REF	""
Study Assay Technology Type	Computational Chemistry
Study Assay Technology Type Term Accession Number	NCIT:C18470
Study Assay Technology Type Term Source REF	NCIT
Study Assay Technology Platform	""
Study Assay File Name	a_assay_Morgan.txt
STUDY PROTOCOLS
Study Protocol Name	Computational methods	Dilute solute diffusion models
Study Protocol Type	Computational Technique	algorithm
Study Protocol Type Term Accession Number	NCIT:C19233	IAO:0000064
Study Protocol Type Term Source REF	NCIT	OBI
Study Protocol Description		
Study Protocol URI	""	""
Study Protocol Version		
Study Protocol Parameters Name	""	""
Study Protocol Parameters Name Term Accession Number	""	""
Study Protocol Parameters Name Term Source REF	""	""
Study Protocol Components Name	""	""
Study Protocol Components Type	""	""
Study Protocol Components Type Term Accession Number	""	""
Study Protocol Components Type Term Source REF	""	""
STUDY CONTACTS
Study Person Last Name	Wu	Mayeshiba	Morgan
Study Person First Name	Henry	Tam	Dane
Study Person Mid Initials			
Study Person Email	""	""	ddmorgan.wisc.edu
Study Person Phone			
Study Person Fax			
Study Person Address			
Study Person Affiliation	Department of Materials Science and Engineering, University of Wisconsin-Madison, Madison, Wisconsin 53706, USA	Materials Science Program, University of Wisconsin-Madison, Madison, Wisconsin 53706, USA	Department of Materials Science and Engineering, University of Wisconsin-Madison, Madison, Wisconsin 53706, USA
Study Person Roles			
Study Person Roles Term Accession Number			
Study Person Roles Term Source REF			
Comment[Study Person ORCID]			0000-0002-4911-0046
Comment[Funder]			
Comment[FundRef ID]			
Comment[Funder Term Source REF]			
Comment[Grant Identifier]			
