# Supplementary material for: High-throughput ab-initio dilute solute diffusion database
Source: Sci Data. 2016 Jul 19;3:160054. doi: 10.1038/sdata.2016.54 (PMC4950524; doi:10.1038/sdata.2016.54)
Supplement: Supplementary file 1 [file sdata201654-isa1.zip › s_study_Morgan.txt]

Source Name	Material Type	Term Source REF	Term Accession Number	Characteristics[chemical substance]	Term Source REF	Term Accession Number	Protocol REF	Sample Name
Aluminium	chemical substance	CHEBI	CHEBI:59999	aluminium atom	CHEBI	CHEBI:28984	Computational methods	Al
Copper	chemical substance	CHEBI	CHEBI:59999	copper atom	CHEBI	CHEBI:28694	Computational methods	Cu
Nickel	chemical substance	CHEBI	CHEBI:59999	nickel atom	CHEBI	CHEBI:28112	Computational methods	Ni
Palladium	chemical substance	CHEBI	CHEBI:59999	palladium	CHEBI	CHEBI:33363	Computational methods	Pd
Platinum	chemical substance	CHEBI	CHEBI:59999	platinum	CHEBI	CHEBI:33364	Computational methods	Pt
Magnesium	chemical substance	CHEBI	CHEBI:59999	magnesium atom	CHEBI	CHEBI:25107	Computational methods	Mg
