# Supplementary material for: High-throughput ab-initio dilute solute diffusion database
Source: Sci Data. 2016 Jul 19;3:160054. doi: 10.1038/sdata.2016.54 (PMC4950524; doi:10.1038/sdata.2016.54)
Supplement: Supplementary file 1 [file sdata201654-isa1.zip › a_assay_Morgan.txt]

Sample Name	Protocol REF	Assay Name	Raw Data File	Comment[Data Repository]	Comment[Data Record Accession]	Comment[Data Record URI]
Al	Dilute solute diffusion models	Al	DFT_solute_diffusivity_all.xlsx	figshare	doi:10.6084/m9.figshare.1546772.v2	http://dx.doi.org/10.6084/m9.figshare.1546772.v2
Cu	Dilute solute diffusion models	Cu	DFT_solute_diffusivity_all.xlsx	figshare	doi:10.6084/m9.figshare.1546772.v2	http://dx.doi.org/10.6084/m9.figshare.1546772.v2
Ni	Dilute solute diffusion models	Ni	DFT_solute_diffusivity_all.xlsx	figshare	doi:10.6084/m9.figshare.1546772.v2	http://dx.doi.org/10.6084/m9.figshare.1546772.v2
Pd	Dilute solute diffusion models	Pd	DFT_solute_diffusivity_all.xlsx	figshare	doi:10.6084/m9.figshare.1546772.v2	http://dx.doi.org/10.6084/m9.figshare.1546772.v2
Pt	Dilute solute diffusion models	Pt	DFT_solute_diffusivity_all.xlsx	figshare	doi:10.6084/m9.figshare.1546772.v2	http://dx.doi.org/10.6084/m9.figshare.1546772.v2
Mg	Dilute solute diffusion models	Mg	DFT_solute_diffusivity_all.xlsx	figshare	doi:10.6084/m9.figshare.1546772.v2	http://dx.doi.org/10.6084/m9.figshare.1546772.v2
